# Supplementary material for: Virtual Screening and Molecular Dynamics Simulation Study of Influenza Polymerase PB2 Inhibitors
Source: Molecules. 2021 Nov 17;26(22):6944. doi: 10.3390/molecules26226944 (PMC8623395; doi:10.3390/molecules26226944)
Supplement: Supplementary file 1 [file molecules-26-06944-s001.zip]

Archive with 1 entries (1 files):
- molecules-1416548-supplementary.pdf
